# Supplementary material for: Gastrointestinal Transit Times in Health as Determined Using Ingestible Capsule Systems: A Systematic Review
Source: J Clin Med. 2023 Aug 13;12(16):5272. doi: 10.3390/jcm12165272 (PMC10455695; doi:10.3390/jcm12165272)
Supplement: Supplementary file 1 [file jcm-12-05272-s001.zip]

Archive with 1 entries (1 files):
- jcm-2527378-supplementary.pdf
